# Supplementary material for: PerC Manipulates Metabolism and Surface Antigens in Enteropathogenic Escherichia coli
Source: Front Cell Infect Microbiol. 2017 Feb 7;7:32. doi: 10.3389/fcimb.2017.00032 (PMC5293775; doi:10.3389/fcimb.2017.00032)
Supplement: Table S1 — RNA-sequencing data of genes significantly regulated by PerC in EPEC. The fold change of fragments per kilobase mapped (FPKM) was determined by comparing transcriptome expression between WT EPEC and the coisogenic ΔperC mutant. Significance was determined using a false-discovery rate (FDR) of 10% (q ≤ 0.10). [file Table1.XLSX]

## Sheet: Sheet1
Gene ID	Name	Description	Fold Change	WT	JPEP22	Q Value	log2(Fold Change)
E2348C_0038	caiC	crotonobetaine/carnitine-CoA ligase	0.63	44.14	69.56	0.1	-0.66
E2348C_0080	leuL	leu operon leader peptide	1.87	2413.93	1292.12	0.1	0.9
E2348C_0117	aceA	pyruvate dehydrogenase	1.74	1226.49	706.05	0.09	0.8
E2348C_0118	aceF	dihydrolipoamide acetyltransferase	2.03	547.26	270.07	0	1.02
E2348C_0120	yacH	hypothetical protein	1.8	27.02	14.97	0.01	0.85
E2348C_0183	skp	periplasmic protein	0.59	1926.12	3239.86	0.06	-0.75
E2348C_0217	ivy	inhibitor of vertebrate C-lysozyme	0.44	405.47	931.67	0	-1.2
E2348C_0268	ykgE	oxidoreductase	1.74	11.4	6.55	0.08	0.8
E2348C_0289	yahO	hypothetical protein	0.6	520.43	866.94	0.08	-0.74
E2348C_0359	yajL	DJ-1 family protein	0.55	929.8	1682.31	0.05	-0.86
E2348C_0385	glnK	nitrogen assimilation regulatory protein for GlnL, GlnE, and AmtB	2.09	31.49	15.03	0.02	1.07
E2348C_0475	cusA	copper/silver efflux system, membrane component	1.91	163.65	85.86	0.01	0.93
E2348C_0543	ybeL	predicted protein	0.59	102	172.57	0.02	-0.76
E2348C_0570	-	DeoR family transcriptional regulator	1.74	281.95	161.76	0.01	0.8
E2348C_0589	ybfA	predicted protein	0.53	7357.78	13770.8	0.01	-0.9
E2348C_0642	modC	molybdate transporter ATP-binding protein	1.96	105.07	53.65	0	0.97
E2348C_0764	dps	DNA starvation/protectionary phase pt	0.6	1557.7	2592.86	0.06	-0.74
E2348C_0846	grxA	glutaredoxin 1, redox coenzyme for ribonucleotide reductase (RNR1a)	0.58	220.08	377.32	0.03	-0.78
E2348C_0890	dmsA	pseudogene	1.93	23.29	12.06	0	0.95
E2348C_0891	dmsB	dimethyl sulfoxide reductase, anaerobic subunit B	2.06	10.99	5.33	0.01	1.04
E2348C_1288	ymgD	hypothetical protein	0.63	90.48	143.5	0.08	-0.67
E2348C_1289	ymgG	acid resistance/biofilm formation; indole influenced	0.57	26.25	45.81	0.06	-0.8
E2348C_1290	ymgI	hypothetical protein	0.6	364.61	604.76	0.07	-0.73
E2348C_1296	ycgJ	hypothetical protein	0.64	150.01	233.24	0.08	-0.64
E2348C_1328	ychH	hypothetical protein	0.64	1838.52	2869.26	0.09	-0.64
E2348C_1378	yciI	predicted enzyme	0.6	976.1	1638.07	0.03	-0.75
E2348C_1585	yncL	hypothetical protein	1.68	38415.3	22851.5	0.05	0.75
E2348C_1598	pptA	4-oxalocrotonate tautomerase	0.62	437.33	699.79	0.06	-0.68
E2348C_1619	gadC	glutamate: gamma- aminobutyric acid antiporter	0.63	35.11	56.17	0.07	-0.68
E2348C_1655	yneM	hypothetical protein	1.81	6422	3542.81	0.02	0.86
E2348C_1672	ynfF	Tat-targeted selenate reductase subunit	1.97	20.55	10.46	0	0.98
E2348C_1673	ynfG	oxidoreductase, Fe-S subunit	2.11	15.81	7.5	0.01	1.08
E2348C_1683	ydgD	protease	1.92	147.18	76.59	0.01	0.94
E2348C_1742	sodB	superoxide dismutase	1.68	447.56	266.87	0.05	0.75
E2348C_1744	ynhF	hypothetical protein	1.71	34695.6	20319.9	0.04	0.77
E2348C_1912	yeaI	diguanylate cyclase	1.61	10.23	6.34	0.07	0.69
E2348C_1915	yoaI	predicted protein	2.11	5520.43	2622.03	0	1.07
E2348C_1954	htpX	heat shock protein	0.55	521.34	949.08	0.02	-0.86
E2348C_2019	araH	pseudogene	1.66	34.22	20.57	0.1	0.73
E2348C_2020	modA	molybdate transporter periplasmic protein	1.65	20.19	12.21	0.05	0.73
E2348C_2065	rcsA	DNA-binding transcriptional activator, co-regulator with RcsB	0.59	93.93	158.93	0.02	-0.76
E2348C_2090	yeeN		0.61	227.22	370.02	0.07	-0.7
E2348C_2160	hisG	ATP phosphoribosyltransferase	1.6	179.89	112.41	0.08	0.68
E2348C_2288	yohK	predicted inner membrane protein	2.53	89.17	35.2	0	1.34
E2348C_2298	yeiB	hypothetical protein	1.64	178.26	108.6	0.06	0.71
E2348C_2310	yeiM	putative pseudouridine transporter	1.63	10.72	6.58	0.06	0.7
E2348C_2313	fruA	PTS system, fructose-specific IIC component	1.88	398.69	212.07	0.02	0.91
E2348C_2345	ccmA	cytochrome c biogenesis protein	1.74	381.78	219.36	0.07	0.8
E2348C_2346	napC	nitrate reductase, cytochrome c-type, periplasmic	2.31	169.12	73.06	0	1.21
E2348C_2348	napH	ferredoxin-type protein NapH essential for electron transfer from ubiquinol to periplasmic nitrate reductase (NapAB)	2.23	249.98	111.88	0	1.16
E2348C_2350	napA	nitrate reductase catalytic subunit	1.97	351.8	178.6	0.04	0.98
E2348C_2396	ais	predicted protein	0.54	31.84	58.45	0	-0.88
E2348C_2411	elaB	predicted protein	0.46	425.06	921.6	0	-1.12
E2348C_2423	nuoG	NADH dehydrogenase subunit	2.02	439.81	217.28	0.06	1.02
E2348C_2426	nuoC	NADH-quinone oxioreductase subunit	1.66	441.49	266.36	0.06	0.73
E2348C_2430	yfbQ	predicted aminotransferase	0.59	141.44	241.19	0.03	-0.77
E2348C_2438	yfcC	putative S transferase	1.58	22.33	14.15	0.08	0.66
E2348C_2559	dsdA	pseudogene	1.58	18.12	11.45	0.07	0.66
E2348C_2816	suhB	inositol monophosphatase	2.2	784.48	357.05	0	1.14
E2348C_2820	yphA	putative oxidoreductase	0.62	52.88	85.08	0.06	-0.69
E2348C_2902	grpE	heat shock protein	0.59	232.65	394.67	0.03	-0.76
E2348C_2949	emrA	multidrug efflux system	1.57	58.91	37.5	0.08	0.65
E2348C_2991	hypA	protein involved in nickel insertion into hydrogenases 3	2.72	42.91	15.79	0	1.44
E2348C_2995	hypE	carbamoyl phosphate phosphatase, hydrogenase 3 maturation protein HypE	2.52	167.07	66.26	0	1.33
E2348C_2996	fhlA	formate hydrogenlyase transcriptional activator	1.84	77.75	42.23	0.01	0.88
E2348C_3029	ygcN	electron transfer flavoprotein-quinone oxidoreductase	1.76	44.41	25.2	0.01	0.82
E2348C_3112	ygeW	aspartate/ornithine carbamoyltransferase	1.67	18.75	11.25	0.03	0.74
E2348C_3141	-	hypothetical protein	1.84	757.62	412.84	0.07	0.88
E2348C_3175	-	DNA-binding protein	1.98	245.07	124	0.01	0.98
E2348C_3176	-	energy-coupling factor transport system protein	1.88	346.18	184.22	0	0.91
E2348C_3203	yggR	transporter	1.75	12.45	7.13	0.06	0.8
E2348C_3210	ansB	periplasmic L-asparaginase	2.3	156.37	68.06	0	1.2
E2348C_3284	hybO	hydrogenase small subunit	1.66	26.78	16.18	0.06	0.73
E2348C_3400	glcC	DNA-binding transcriptional dual regulator, glycolate-binding	2.28	41.8	18.35	0	1.19
E2348C_3414	garD	galactarate dehydratase	1.64	10.54	6.43	0.06	0.71
E2348C_3439	yhbU	putative protease	1.75	78.2	44.72	0.02	0.81
E2348C_3462	obgE	GTPase	1.57	172.91	110.06	0.09	0.65
E2348C_3615	nirB	nitrite reductase, large subunit, NAD(P)H-binding	2.6	536.17	206.05	0	1.38
E2348C_3617	nirC	nitrite transporter	3.19	92.61	28.99	0	1.68
E2348C_3618	cysG	siroheme synthase	1.88	112.29	59.57	0	0.91
E2348C_3681	gntU	low affinity gluconate transporter	1.57	16.31	10.38	0.1	0.65
E2348C_3709	zntA	Cd2+/Zn2+-exporting ATPase	1.62	286.34	177.28	0.06	0.69
E2348C_3752	hdeA	stress response protein; activated by rpoS	0.56	441.39	781.76	0.02	-0.82
E2348C_3966	-	cesA-like component of the type three secretion system	0.26	16.6	64.21	0.1	-1.95
E2348C_3987	ivbL	ilvB operon leader peptide	2.36	1454.61	615.99	0.02	1.24
E2348C_4035	pstB	ATP-binding component PstB of ABC superfamilyl regulates PerC	0.59	22.77	38.79	0.02	-0.77
E2348C_4054	asnA	asparagine synthetase A	2.61	1868.67	716.53	0	1.38
E2348C_4069	ilvL	ilvG operon leader peptide	1.71	28667.5	16716.5	0.06	0.78
E2348C_4078	rep	ATP-dependent DNA helicase	1.75	57.19	32.73	0	0.81
E2348C_4130	metE	homocysteine S- methyltransferase	1.6	71.07	44.34	0.07	0.68
E2348C_4197	fdoG	formate dehydrogenase-O, large subunit	1.65	157.3	95.52	0.06	0.72
E2348C_4218	cpxP	periplasmic protein combats stress	0.5	530.32	1053.99	0	-0.99
E2348C_4234	menA	1,4-dihydroxy-2- naphthoate octaprenyltransferase	1.53	43.75	28.5	0.09	0.62
E2348C_4251	katG	catalase-peroxidase	1.64	676	411.37	0.07	0.72
E2348C_4259	fsaB	fructose-6-phosphate aldolase	1.63	48.65	29.86	0.07	0.7
E2348C_4349	malE	maltose transporter subunit	0.57	19.15	33.58	0.02	-0.81
E2348C_4350	malK	maltodextrin transporter	0.54	5.88	10.81	0.02	-0.88
E2348C_4351	lamB	maltoporin	0.63	31.72	50.52	0.07	-0.67
E2348C_4393	nrfA	nitrite reductase, formate-dependent, cytochrome	4.81	71.03	14.77	0	2.27
E2348C_4394	nrfB	nitrite reductase pentaheme subunit	4.39	21.93	5	0.07	2.13
E2348C_4395	nrfC	formate-dependent nitrite reductase NrfC, 4Fe4S subunit	6.42	43.02	6.7	0	2.68
E2348C_4396	nrfD	formate-dependent nitrite reductase NrfD, membrane subunit	5.81	34.06	5.86	0	2.54
E2348C_4407	fdhF	formate dehydrogenase-H, selenopolypeptide subunit	2.01	38.31	19.06	0	1.01
E2348C_4435	yjdN	hypothetical protein	1.92	21.03	10.94	0.04	0.94
E2348C_4449	fumB	anaerobic class I fumarate hydratase	1.63	15.66	9.6	0.06	0.71
E2348C_4450	dcuB	anaerobic C4-dicarboxylate transporter	1.7	10.82	6.37	0.06	0.76
E2348C_4465	aspA	aspartate ammonia-lyase	1.99	1281.99	645.01	0.01	0.99
E2348C_4479	frdD	fumarate reductase subunit D	1.58	1214.64	767.29	0.09	0.66
E2348C_4501	nsrR	nitric oxide-sensitive transcriptional repressor	1.6	243.86	152.61	0.07	0.68
E2348C_4563	nrdG	anaerobic ribonucleoside-triphosphate reductase activating protein	1.73	74.36	42.91	0.03	0.79
E2348C_4564	nrdD	anaerobic ribonucleoside triphosphate reductase	1.59	39.74	25.02	0.07	0.67
E2348C_4571	pyrB	aspartate carbamoyl-transferase subunit	0.55	51.82	93.37	0.02	-0.85
E2348C_4619	fimB	tyrosine recombinase/inversion of on/off regulator of fimA	0.51	55.22	109.11	0	-0.98
E2348C_4620	fimE	tyrosine recombinase/inversion of on/off regulator of fimA	0.19	10.19	54.34	0	-2.41
E2348C_4621	fimA	major type 1 subunit fimbrin (pilin)	0	28.31	7744.93	0	-8.1
E2348C_4622	fimI	fimbrial protein involved in type 1 pilus biosynthesis	0.01	1.25	231.58	0	-7.54
E2348C_4623	fimC	chaperone, periplasmic	0.01	1.86	188.99	0	-6.67
E2348C_4624	fimD	outer membrane usher protein, type 1 fimbrial synthesis	0.02	3.31	215.29	0	-6.02
E2348C_4625	fimF	minor component of type 1 fimbriae	0.05	9.8	209.96	0	-4.42
E2348C_4626	fimG	minor component of type 1 fimbriae	0.1	2.69	28.02	0	-3.38
E2348C_4627	fimH	minor component of type 1 fimbriae	0.1	6.1	62.75	0	-3.36
E2348C_4650	yjiY	histidine kinase target; posttranscriptionally regulated by CsrA	0.53	21.16	40.03	0	-0.92
E2348C_4678	yjjI	putative nitrogen assimilation protein	1.75	52.12	29.72	0.04	0.81
E2348C_ncR1 6	isrA	sRNA, unknown function	2.27	4190.88	1848.15	0	1.18
E2348C_ncR2 9	dsrA	regulatory sRNA that enhances RpoS translation; decreases H-NS levels	0.55	6278.27	11496.7	0	-0.87
E2348C_ncR3 2	ryeD	sRNA antisense regulator of IbsB protein	1.62	3110.54	1914.4	0.08	0.7
E2348C_ncR5 0	rygC	sRNA, unknown function; orthology with antisense regulator or IbsD	2.08	601.71	288.79	0.02	1.06
E2348C_ncR5 3	rygD	sRNA, unknown function; orthology to antisense regulator of IbsD	2.33	561.02	241.1	0	1.22
E2348C_ncR5 5	rnpB	RNase P, M1 sRNA component; involved in transfer RNA and 4.5S RNA-processing	2.47	12821.4	5199.45	0	1.3
E2348C_ncR6 0	rhyB	regulatory sRNA mediating positive Fur regulon response; requires Hfq for function	1.95	166578	85256	0.03	0.97
E2348C_ncR6 6	spf	antisense regulator of galK translation	1.74	52076.7	30014	0.07	0.8
E2348C_ncR6 7	csrC	sRNA sequesters CsrA, a carbon fluxregulator	1.79	9748.36	5437.67	0.03	0.84
E2348C_tRNA 02	alaV	tRNA Ala	2.41	3845.34	1592.5	0.04	1.27
E2348C_tRNA 33	leuZ	tRNA Leu	1.8	3435.28	1909.91	0.08	0.85
E2348C_tRNA 51	gltW	tRNA Glu	2.31	2609.55	1131.85	0.09	1.21
E2348C_tRNA 57	metZ	tRNA Met	1.88	17075.7	9101.8	0.02	0.91
E2348C_tRNA 58	metW	tRNA Met	1.92	17813.1	9254.29	0.01	0.94
E2348C_tRNA 59	metV	tRNA Met	1.97	17919.6	9102.27	0	0.98
E2348C_tRNA 60	glyU	tRNA Gly	2.08	4210.82	2026.6	0.08	1.06
E2348C_tRNA 63	metY	tRNA Met	1.8	20615.4	11429.9	0.02	0.85
E2348C_tRNA 64	leuU	tRNA Leu	1.72	5434.48	3166.47	0.08	0.78
E2348C_tRNA 66	gltV	tRNA Glu	2.24	3205.31	1431.88	0.09	1.16
E2348C_tRNA 69	gltU	tRNA Glu	3.01	3459.21	1149.82	0.02	1.59
E2348C_tRNA 71	trpT	tRNA Trp	1.93	16759.4	8693.53	0.01	0.95
E2348C_tRNA 77	alaT	tRNA Ala	2.46	3887.21	1583.08	0.04	1.3
E2348C_tRNA 78	gltT	tRNA Glu	2.12	3343.23	1579.46	0.07	1.08
E2348C_tRNA 81	glyT	tRNA Gly	2.15	19482.2	9069.11	0	1.1
E2348C_tRNA 84	alaU	tRNA Ala	3.4	4400.21	1293.35	0	1.77
E2348_P1_003	bfpA		0.55	5249.08	9468.32	0.09	-0.85
E2348_P1_004	bfpG	lipoprotein	0.56	2629.55	4722.4	0.03	-0.84
E2348_P1_008	bfpD	nucleotide binding protein	0.55	393.54	709.65	0.03	-0.85
E2348_P1_016	bfpL	inner membrane protein	0.61	264.26	430.16	0.06	-0.7
E2348_P1_021	perB	function unknown	0.2	369.35	1856.17	0	-2.33
E2348_P1_022	perC	transcriptional regulator	528.25	6396.95	12.11	0	9.05
E2348_P1_023	pseudo gene	pseudogene, transposase of IS1414, fragmented by multiple mutations	0.45	18.07	40.15	0	-1.15
E2348_P1_097	putative glutamate racemase		0.57	39.3	68.66	0.01	-0.8
E2348_P1_108	predicted protein		2.52	261.37	103.9	0	1.33
